# Supplementary material for: Matching Quantitative MRI Parameters with Histological Features of Treatment-Naïve IDH Wild-Type Glioma
Source: Cancers (Basel). 2021 Aug 12;13(16):4060. doi: 10.3390/cancers13164060 (PMC8392045; doi:10.3390/cancers13164060)
Supplement: Supplementary file 1 [file cancers-13-04060-s001.zip]

Archive with 1 entries (1 files):
- cancers-1277356-supplementary.pdf
